# Supplementary material for: Investigation of the Functional Ageing of Conductive Coated Fabrics under Simulated Washing Conditions
Source: Materials (Basel). 2023 Jan 18;16(3):912. doi: 10.3390/ma16030912 (PMC9918278; doi:10.3390/ma16030912)
Supplement: Supplementary file 1 [file materials-16-00912-s001.zip]

Archive with 1 entries (1 files):
- materials-2146455-supplementary.pdf
